# Supplementary material for: Associations Between Asthma Control, Insomnia Severity, and Psychosocial Outcomes: A Cross-Sectional Mediation Analysis
Source: Healthcare (Basel). 2026 May 23;14(11):1446. doi: 10.3390/healthcare14111446 (PMC13257098; doi:10.3390/healthcare14111446)
Supplement: Supplementary file 1 [file healthcare-14-01446-s001.zip]

Archive with 1 entries (1 files):
- healthcare-4221663-supplementary.pdf
